# Supplementary material for: Analysis of a machine learning–based risk stratification scheme for acute kidney injury in vancomycin
Source: Front Pharmacol. 2022 Nov 24;13:1027230. doi: 10.3389/fphar.2022.1027230 (PMC9730034; doi:10.3389/fphar.2022.1027230)
Supplement: Supplementary file 1 [file Table2.xlsx]

## Sheet: df0718_mice_des
	count	mean	std	min	0.25	0.5	0.75	max
Trough level (mg/L)	724	11.8006	11.4071	0.03	4.8475	8.695	14.7275	86.33
Cumulative days (days)	724	8.03729	5.68125	1	4	6	10	37
Single dosage (mg)	724	840.732	244.259	0	500	1000	1000	1500
Dosing frequency (/day)	724	2.23481	0.650654	0	2	2	3	4
Daily dosage (mg/day)	724	1829.05	539.297	0	1500	2000	2000	4000
Dosage (mg/kg/day)	724	29.1179	9.45736	0	25.9425	28.57	36.36	75.95
Age (years)	724	50.4199	16.3382	18	39	51	63	96
Weight (kg)	724	63.7974	9.48989	39.5	55	70	70	110
Hosp (days)	724	33.5428	30.7475	3	16	26	42	379
WBC(×10^9/L)	724	9.52277	6.86068	0.03	5.21	8.295	12.425	46.91
NEUT# (×10^9/L)	724	0.68933	0.22433	0	0.6195	0.7515	0.833	0.985
NEUT%	724	7.29741	5.90834	0	3.24	6.1	9.98	37.02
LYMPH	724	1.27806	0.950069	0.01	0.71	1.17	1.65	9.86
MONO	724	0.752034	1.85158	0	0.31	0.515	0.8	25.77
RBC (×10^12/L)	724	3.38824	0.766171	1.42	2.86	3.38	3.905	7.78
HGB	724	101.608	21.8405	50	86	102	116	170
PLT(×10^9/L)	724	207.864	131.72	0.384	103.75	209.5	292	702
CRE (μmol/L)	724	90.133	63.2689	2.68752	63	75	92	543
BU (mmol/L)	724	7.30363	6.78465	-5.31153	3.6775	5.41	8.4425	67.64
BU/GRE	724	21.0807	14.8187	0	12.13	18.035	25.4075	128.79
CCr（mL/min）	724	92.0515	45.4375	9.64	64.71	88.005	110.68	551.48
CysC (mg/L)	724	1.24144	0.802444	0.0518336	0.838459	1.00718	1.3	6.27
ALT(IU/L)	724	54.1904	82.9643	2	18	33	58.2524	892
AST(IU/L)	724	41.5054	47.9381	2	17	27	44.2537	462
ALB (g/L)	724	32.6594	4.67105	14.4	30.1	32.8	35.4	52.5
TBIL(μmol/L)	724	20.2968	39.568	1.02	7.7	11.3	18.2	369.7
ALP(IU/L)	724	107.574	76.9561	26	66	86	118	741
GGT(IU/L)	724	82.9686	91.282	7	29	50.5	95.0624	706
PCT (ng/mL)	724	1.88181	5.4479	0.004	0.25925	1.51701	1.90182	100
IL-6 (pg/mL))	724	150.731	408.274	1.04	32.4775	147.624	152.7	5000
CRP (mg/L)	46	52.155	51.2794	0.81	11.375	31.2	88.35	211
SAA (mg/L)	63	178.958	220.188	1.87	28.5	97.2	206.5	881
ESR (mm/h)	76	52.4054	34.8976	0.81	27.25	47	73.5	140
FIB(g/L)	724	3.99846	1.28669	0.79	3.25192	4.03834	4.64282	8.53
TT(s)	724	17.2399	2.31762	11.9	16.2	16.9346	17.8	43
D-Di (mg/L FEU)	724	4.46157	4.42265	0.16	2.0425	3.6722	5.03191	42.15
Surgery	342
Male	454
ICU	222
Hypertension	150
Diabetes mellitus	68
Cancer	188
Heptic Insufficiency	107
Pancreatitis	23
Heart Failure	8
Shock	33
Human albumin	382
Mannitol	243
Loop diuretics	420
Other antibacterial drugs	383
Other nephrotoxic medications	45
